# Supplementary material for: B cells were related to HBsAg seroconversion in inactive HBsAg carriers following peginterferon therapy
Source: PLoS One. 2020 Dec 2;15(12):e0242559. doi: 10.1371/journal.pone.0242559 (PMC7710096; doi:10.1371/journal.pone.0242559)
Supplement: S1 Data — (XLSX) [file pone.0242559.s001.xlsx]

## Sheet: Baseline
NR case	total B cell	plasma B cells			R case	total B cell	plasma B cells			HC case	total B cell	plasma B cells
NR group case 1	9.1	0.87			R group case 1	14.11	1.68			HC case 1	7	2.49
NR group case 2	8.01	0.47			R group case 2	9.21	1.65			HC case 2	2	1.43
NR group case 3	5.03	1.54			R group case 3	14.01	1.45			HC case 3	4	4.2
NR group case 4	4.01	2.2			R group case 4	7.02	0.97			HC case 4	3	3.05
NR group case 5	6.02	4.47			R group case 5	9.13	1.85			HC case 5	2	2.11
NR group case 6	8	1.56			R group case 6	13.03	1.31			HC case 6	2	1.82
NR group case 7	13.01	0.86			R group case 7	8.02	2.2			HC case 7	4.2	3.78
NR group case 8	15	1.3			R group case 8	8.21	0.815			HC case 8	2.6	2.72
NR group case 9	14.04	1.07			R group case 9	7.32	1.86			HC case 9	3.1	8.5
NR group case 10	7.01	2.2			R group case 10	3.02	1.44			HC case 10	2.8	2.5
NR group case 11	3.01	1.66			R group case 11	4.13	1.27			HC case 11	4.25	2.1
NR group case 12	10	2.31			R group case 12	15.33	3.45			HC case 12	2.12	1.2
NR group case 13	4.02	3.99			R group case 13	4	1.81
NR group case 14	9.02	1.87			R group case 14	8.01	0.91
NR group case 15	10.01	3.87			R group case 15	6.02	1.98
NR group case 16	5.03	1.94
NR group case 17	9.02	2.3
NR group case 18	6	1.57
NR group case 19	12.01	1.89
NR group case 20	13	3.52
NR group case 21	6.23	3.21
NR group case 22	14.1	2.1
NR group case 23	7.21	1.76
NR group case 24	3.01	0.78
NR group case 25	8	1.76
NR group case 26	4.21	2.1
NR group case 27	7.12	1.31
NR group case 28	3	0.45
NR group case 29	6.05	0.98

## Sheet: matched-cases
total B cell	Pre-P	Post-P				plasma B cells	Pre-P	Post-P
R group case 1	19	10				R group case 1	2.12	2.55
R group case 2	8	8				R group case 2	1.65	2.34
R group case 3	17	10				R group case 3	2.79	1.78
R group case 4	16	11				R group case 4	1.78	6.38
R group case 5	9	15				R group case 5	2.97	3.11
R group case 6	26	15				R group case 6	2.96	1.12
R group case 7	12	13				R group case 7	2.2	1.28
R group case 8	8	12				R group case 8	3.815	3.01
R group case 9	15	5				R group case 9	1.86	2.13
R group case 10	10	10				R group case 10	1.44	1.27
R group case 11	17	14				R group case 11	6.82	2.53
R group case 12	18	18				R group case 12	16.8	16.8
R group case 13	10	10				R group case 13	11.7	11.7
R group case 14	18	29				R group case 14	1.45	5.69
R group case 15	12	14				R group case 15	4.23	3.33
NR group case 1	13	5				NR group case 1	1.65	2.41
NR group case 2	9	15				NR group case 2	2.3	1.45
NR group case 3	10	12				NR group case 3	0.96	0.77
NR group case 4	5	11				NR group case 4	2.07	0.99
NR group case 5	10	6				NR group case 5	1.24	1.85
NR group case 6	9	12				NR group case 6	1.29	1.51
NR group case 7	8	10				NR group case 7	1.56	0.34
NR group case 8	8	8				NR group case 8	0.47	0.89
NR group case 9	7	3				NR group case 9	2.2	3.28
NR group case 10	3	9				NR group case 10	0.45	0.78
NR group case 11	14	10				NR group case 11	2.45	1.89
NR group case 12	10	10				NR group case 12	2.34	1.69
NR group case 13	12	12				NR group case 13	0.548	0.548
NR group case 14	8	11				NR group case 14	1.37	0.757
NR group case 15	8	12				NR group case 15	0.89	1.57

## Sheet: matched-cases of 24 week
total B cell	Pre-P	Post-P			total B cell	Pre-P	Post-P
R group case 1	17	10			R group case 1	2.79	1.78
R group case 2	16	11			R group case 2	11.78	6.38
R group case 3	9	15			R group case 3	2.97	3.11
R group case 4	26	15			R group case 4	2.96	1.12
R group case 5	12	21			R group case 5	3.01	7.89
R group case 6	18	29			R group case 6	18.45	5.69
R group case 7	12	14			R group case 7	4.23	3.33
NR group case 1	10	12			NR group case 1	0.96	0.77
NR group case 2	5	11			NR group case 2	2.07	0.99
NR group case 3	10	6			NR group case 3	1.24	1.85
NR group case 4	9	12			NR group case 4	1.29	1.51
NR group case 5	8	10			NR group case 5	0.89	2.34
NR group case 6	8	11			NR group case 6	1.37	0.757
NR group case 7	8	12			NR group case 7	0.89	1.57
